# Supplementary material for: Rollout of the 2022/2023 Seasonal Influenza Vaccination and Correlates of the Use of Enhanced Vaccines among Italian Adults
Source: Vaccines (Basel). 2023 Nov 23;11(12):1748. doi: 10.3390/vaccines11121748 (PMC10747154; doi:10.3390/vaccines11121748)
Supplement: Supplementary file 1 [file vaccines-11-01748-s001.zip]

Archive with 1 entries (1 files):
- vaccines-2730744-supplementary.pdf
